# Supplementary material for: Analytic Correlation Filtration: A New Tool to Reduce Analytical Complexity of Metabolomic Datasets
Source: Metabolites. 2019 Oct 24;9(11):250. doi: 10.3390/metabo9110250 (PMC6918187; doi:10.3390/metabo9110250)
Supplement: Supplementary file 1 [file metabolites-09-00250-s001.zip]

Archive with 4 entries (4 files):
- Supplemental_1.pdf
- Supplemental_2.pdf
- Supplemental_3.pdf
- Supplemental_4.pdf
